# Supplementary material for: The Natural History of Class I Primate Alcohol Dehydrogenases Includes Gene Duplication, Gene Loss, and Gene Conversion
Source: PLoS One. 2012 Jul 31;7(7):e41175. doi: 10.1371/journal.pone.0041175 (PMC3409193; doi:10.1371/journal.pone.0041175)
Supplement: Figure S3 — Homplastic amino acid residues in the ADH1 exonic dataset. (A) The secondary structure information for the ADH1 protein (based on crystallographic data from ADH1 proteins [73], [74]) is shown. (B) Residues involved in NAD/NADH binding, subunit dimerization, substrate binding, and zinc interaction are highlighted (the numbering refers to the crystallographic number scheme, which does not include the first amino acid methionine; the color refers to the reference, shown at the far right). (C) The amino acid alignment and nucleotide alignment of the human, macaque and marmoset ADH1 paralogs is shown (residues that are identical to the human ADH1A reference sequence are shown as a period). Residues that are homoplasic when the data is modeled according to the intronic tree (Figure 2B) are highlighted with color. Panel (E) shows the same analysis, but modeled using the exonic tree (Figure 2A). Sites that are homoplasic in both alignments are colored in red/yellow. Sites that are homoplastic only under the intronic evolutionary model are colored blue/orange, and sites that are homoplastic only under the exonic evolutionary model are colored green/purple. Sites that are homoplasic according to one phylogeny but informative according to the other phylogeny are highlighted lime-green in the alignment where they are informative. When more than one homoplasic residue exists within a codon, the second homoplasy is colored turquoise. (D) Homoplasies that are unique when the data is modeled according to either intronic or exonic phylogeny are indicated. (XLSX) [file pone.0041175.s003.xlsx]

## Sheet: Shart figure 3
N_Homo.ADH.1.a_Homo_sapiens_	Query 1	M	S	T	A	G	K	V	I	K	C	K	A	A	V	L	W	E	L	K	K	P	F	S	I	E	E	V	E	V	A	P	P	K	A	H	E	V	R	I	K	M	V	A	V	G	I	C	G
N_Homo.ADH.1.a_Homo_sapiens_	61829 1	.	.	.	.	.	.	.	.	.	.	.	.	.	.	.	.	.	.	.	.	.	.	.	.	.	.	.	.	.	.	.	.	.	.	.	.	.	.	.	.	.	.	.	.	.	.	.	.
E_MacM.ADH.1.1_Macaca_mulatta_	61825 1	.	.	.	.	.	.	.	.	.	.	.	.	.	.	.	.	.	.	.	.	.	.	.	.	.	.	.	.	.	.	.	.	.	.	.	.	.	.	.	.	.	A	.	.	.	.	.	S
N_Homo.ADH.1.b_Homo_sapiens_	61830 1	.	.	.	.	.	.	.	.	.	.	.	.	.	.	.	.	.	V	.	.	.	.	.	.	.	D	.	.	.	.	.	.	.	.	Y	.	.	.	.	.	.	.	.	.	.	.	.	H
E_MacM.ADH.1.2_Macaca_mulatta_	61826 1	.	.	.	.	.	.	.	.	.	.	.	.	.	.	.	.	.	V	M	.	.	.	.	.	.	D	.	.	.	.	.	.	.	.	Y	.	.	.	.	.	.	.	T	.	.	.	.	.
E_MacM.ADH.1.3_Macaca_mulatta_	61827 1	.	.	.	.	.	.	.	.	.	.	.	.	.	.	.	.	.	V	.	.	.	.	.	.	.	D	.	.	.	.	.	.	.	.	Y	.	.	.	.	.	.	.	.	.	.	.	.	R
N_Homo.ADH.1.c_Homo_sapiens_	61831 1	.	.	.	.	.	.	.	.	.	.	.	.	.	.	.	.	.	.	.	.	.	.	.	.	.	.	.	.	.	.	.	.	.	.	.	.	.	.	.	.	.	.	.	A	.	.	.	R
E_MacM.ADH.1.4_Macaca_mulatta_	61828 1	.	.	.	.	.	.	.	.	.	.	.	.	.	.	.	.	.	V	.	.	.	.	.	.	.	.	.	.	.	.	.	.	.	.	.	.	.	.	.	.	.	.	.	.	.	.	.	R
U_Mar.ADH.1.1_Callithrix_jacchus_	61832 1	.	.	.	.	.	.	.	.	.	.	.	.	.	.	.	.	.	.	N	.	.	.	.	.	.	.	.	.	.	.	.	.	.	.	R	.	.	.	.	.	I	A	.	.	.	.	.	R
U_Mar.ADH.1.2_Callithrix_jacchus_	61834 1	.	.	.	.	.	.	.	.	.	.	.	.	.	.	.	.	.	.	N	.	.	.	.	.	.	.	.	.	.	.	.	.	.	V	.	.	.	.	.	.	.	.	.	.	.	.	.	R
U_Mar.ADH.1.3_Callithrix_jacchus_	61835 1	.	.	.	.	.	.	.	.	.	.	.	.	.	.	.	.	.	V	.	.	.	.	.	.	.	D	.	.	.	.	.	.	.	.	Y	.	.	.	V	.	.	.	.	.	.	.	.	R
U_Mar.ADH.1.4_Callithrix_jacchus_	61833 1	.	.	.	.	.	.	.	.	.	.	.	.	.	.	.	.	.	V	.	.	.	.	.	.	.	D	.	.	.	.	.	.	.	.	.	.	.	.	.	.	.	.	.	.	.	.	.	R
N_Homo.ADH.1.a_Homo_sapiens_	Query 61	P	L	P	V	I	L	G	H	E	A	A	G	I	V	E	S	V	G	E	G	V	T	T	V	K	P	G	D	K	V	I	P	L	A	I	P	Q	C	G	K	C	R	I	C	K	N	P	E
N_Homo.ADH.1.a_Homo_sapiens_	61829 61	.	.	.	.	.	.	.	.	.	.	.	.	.	.	.	.	.	.	.	.	.	.	.	.	.	.	.	.	.	.	.	.	.	.	.	.	.	.	.	.	.	.	.	.	.	.	.	.
E_MacM.ADH.1.1_Macaca_mulatta_	61825 61	.	.	.	.	.	.	.	.	.	.	.	.	.	.	.	.	.	.	.	.	.	.	.	.	E	.	.	.	.	.	.	.	.	V	V	.	.	.	.	.	.	.	.	.	.	T	.	.
N_Homo.ADH.1.b_Homo_sapiens_	61830 61	.	.	.	.	.	.	.	.	.	.	.	.	.	.	.	.	.	.	.	.	.	.	.	.	.	.	.	.	.	.	.	.	.	F	T	.	.	.	.	.	.	.	V	.	.	.	.	.
E_MacM.ADH.1.2_Macaca_mulatta_	61826 61	.	.	.	.	.	.	.	.	.	.	.	.	.	.	.	.	.	.	.	.	.	.	.	.	E	.	.	.	.	.	.	.	.	.	L	.	.	.	.	.	.	.	.	.	.	T	.	.
E_MacM.ADH.1.3_Macaca_mulatta_	61827 61	.	.	.	A	.	.	.	.	.	.	.	.	.	.	.	.	.	.	.	.	.	.	.	.	.	.	.	.	.	.	.	.	.	F	T	.	.	.	.	.	.	.	V	.	.	S	.	.
N_Homo.ADH.1.c_Homo_sapiens_	61831 61	.	.	.	.	.	.	.	.	.	.	.	.	.	.	.	.	.	.	.	.	.	.	.	.	.	.	.	.	.	.	.	.	.	F	T	.	.	.	.	.	.	.	.	.	.	.	.	.
E_MacM.ADH.1.4_Macaca_mulatta_	61828 61	.	.	.	A	.	.	.	.	.	.	.	.	.	.	.	.	.	.	.	.	.	.	.	.	.	.	.	.	.	.	.	.	.	F	T	.	.	.	.	.	.	.	V	.	.	.	.	.
U_Mar.ADH.1.1_Callithrix_jacchus_	61832 61	.	V	.	A	.	.	.	.	.	.	.	.	.	.	.	.	.	.	.	.	.	.	.	.	.	.	.	.	.	.	.	.	.	F	T	.	.	.	.	.	.	.	.	.	.	.	.	.
U_Mar.ADH.1.2_Callithrix_jacchus_	61834 61	.	.	.	.	.	.	.	.	.	.	.	.	.	.	.	.	.	.	.	.	.	.	.	.	.	.	.	.	.	.	.	.	.	F	T	.	.	.	.	.	.	.	.	.	.	.	.	.
U_Mar.ADH.1.3_Callithrix_jacchus_	61835 61	.	.	.	A	V	.	.	.	.	.	.	.	.	.	.	.	.	.	.	.	.	.	.	.	.	.	.	.	.	.	.	.	.	F	T	.	.	.	.	.	.	.	.	.	.	H	.	.
U_Mar.ADH.1.4_Callithrix_jacchus_	61833 61	.	.	.	.	V	.	.	.	.	.	.	.	.	.	.	.	.	.	.	.	.	.	.	F	.	.	.	.	.	.	.	.	.	F	T	.	.	.	.	.	.	.	.	.	.	.	.	.
N_Homo.ADH.1.a_Homo_sapiens_	Query 121	Q	G	T	L	Q	D	G	T	S	R	F	T	C	R	R	K	P	I	H	H	F	L	G	I	S	T	F	S	Q	Y	T	V	V	D	E	N	A	V	A	K	I	D	A	A	S	P	L	E
N_Homo.ADH.1.a_Homo_sapiens_	61829 121	.	.	.	.	.	.	.	.	.	.	.	.	.	.	.	.	.	.	.	.	.	.	.	.	.	.	.	.	.	.	.	.	.	.	.	.	.	.	.	.	.	.	.	.	.	.	.	.
E_MacM.ADH.1.1_Macaca_mulatta_	61825 121	R	.	.	.	.	.	.	.	.	.	.	.	.	.	G	.	.	.	.	.	.	.	.	V	.	S	.	.	.	.	.	.	.	.	.	.	.	.	.	.	.	.	.	.	.	.	M	.
N_Homo.ADH.1.b_Homo_sapiens_	61830 121	R	.	.	.	.	.	.	.	R	.	.	.	.	.	G	.	.	.	.	.	.	.	.	T	.	.	.	.	.	.	.	.	.	.	.	.	.	.	.	.	.	.	.	.	.	.	.	.
E_MacM.ADH.1.2_Macaca_mulatta_	61826 121	R	.	.	.	.	.	.	.	.	.	.	.	.	.	G	.	.	.	.	.	.	.	.	V	.	.	.	.	.	.	.	.	.	.	.	.	.	.	.	.	.	.	.	.	.	.	M	.
E_MacM.ADH.1.3_Macaca_mulatta_	61827 121	R	.	.	.	.	.	.	.	R	.	.	.	.	.	G	.	.	.	.	.	.	V	.	T	.	.	.	.	.	.	.	.	.	.	.	.	.	.	.	.	.	.	.	.	.	.	.	.
N_Homo.ADH.1.c_Homo_sapiens_	61831 121	R	.	.	.	.	.	.	.	R	.	.	.	.	S	G	.	.	.	.	.	.	V	.	V	.	.	.	.	.	.	.	.	.	.	.	.	.	.	.	.	.	.	.	.	.	.	.	.
E_MacM.ADH.1.4_Macaca_mulatta_	61828 121	R	.	.	M	.	.	.	.	R	.	.	.	.	.	G	.	.	.	.	.	.	.	.	.	.	.	.	.	.	.	.	.	.	.	.	.	.	.	.	.	.	.	.	S	.	.	.	.
U_Mar.ADH.1.1_Callithrix_jacchus_	61832 121	.	.	.	.	.	.	.	.	.	.	L	.	.	.	G	.	.	.	.	.	.	.	.	V	.	.	.	.	.	.	.	.	.	.	.	I	.	.	.	.	.	.	.	.	.	.	.	.
U_Mar.ADH.1.2_Callithrix_jacchus_	61834 121	.	.	.	.	.	.	.	.	T	.	.	.	.	K	G	.	.	.	.	.	.	I	.	V	.	.	.	.	.	.	.	.	.	.	.	I	.	.	.	.	.	.	.	.	.	.	.	.
U_Mar.ADH.1.3_Callithrix_jacchus_	61835 121	R	.	.	.	.	.	.	.	T	.	.	.	.	K	G	.	.	.	.	.	.	V	.	V	.	.	.	.	.	.	.	.	I	.	.	S	.	.	.	.	.	.	.	.	.	.	.	.
U_Mar.ADH.1.4_Callithrix_jacchus_	61833 121	R	.	.	.	.	.	.	.	T	.	.	.	.	K	G	.	.	.	.	.	.	.	.	V	.	.	.	.	.	.	.	.	I	.	.	S	.	.	.	.	.	.	.	.	.	.	.	.
N_Homo.ADH.1.a_Homo_sapiens_	Query 181	Y	G	S	A	V	N	V	A	K	V	T	P	G	S	T	C	A	V	F	G	L	G	G	V	G	L	S	A	I	M	G	C	K	A	A	G	A	A	R	I	I	A	V	D	I	N	K	D
N_Homo.ADH.1.a_Homo_sapiens_	61829 181	.	.	.	.	.	.	.	.	.	.	.	.	.	.	.	.	.	.	.	.	.	.	.	.	.	.	.	.	.	.	.	.	.	.	.	.	.	.	.	.	.	.	.	.	.	.	.	.
E_MacM.ADH.1.1_Macaca_mulatta_	61825 181	.	.	.	.	.	K	.	.	.	.	.	.	.	.	.	.	.	.	.	.	.	V	.	.	.	.	.	.	V	.	.	Y	.	.	.	.	.	.	.	.	.	.	.	.	.	.	.	.
N_Homo.ADH.1.b_Homo_sapiens_	61830 181	.	.	.	.	.	.	.	.	.	.	.	.	.	.	.	.	.	.	.	.	.	.	.	.	.	.	.	.	V	.	.	.	.	.	.	.	.	.	.	.	.	.	.	.	.	.	.	.
E_MacM.ADH.1.2_Macaca_mulatta_	61826 181	.	.	.	.	.	K	.	.	.	.	.	.	.	.	.	.	.	.	.	.	.	.	.	.	.	.	.	.	V	.	.	.	.	.	.	.	.	.	.	.	.	.	.	.	.	.	.	.
E_MacM.ADH.1.3_Macaca_mulatta_	61827 181	.	.	.	.	.	.	.	.	.	.	.	.	.	.	V	.	.	.	.	.	.	.	.	.	.	.	.	.	V	.	.	.	.	.	.	.	.	.	.	.	.	.	.	.	.	.	.	.
N_Homo.ADH.1.c_Homo_sapiens_	61831 181	.	.	.	.	.	K	.	.	.	.	.	.	.	.	.	.	.	.	.	.	.	.	.	.	.	.	.	V	V	.	.	.	.	.	.	.	.	.	.	.	.	.	.	.	.	.	.	.
E_MacM.ADH.1.4_Macaca_mulatta_	61828 181	.	.	.	.	.	K	.	.	.	.	.	.	.	.	.	.	.	.	.	.	.	.	.	.	.	.	.	.	V	.	.	.	.	.	.	.	.	.	.	.	.	.	.	.	.	.	.	.
U_Mar.ADH.1.1_Callithrix_jacchus_	61832 181	.	.	.	.	.	K	.	.	.	.	.	.	.	.	.	.	.	.	.	.	.	.	.	.	.	.	.	V	V	.	.	.	.	.	.	.	.	.	.	.	.	.	.	.	.	.	.	.
U_Mar.ADH.1.2_Callithrix_jacchus_	61834 181	.	.	.	.	.	K	.	.	.	.	.	.	.	.	.	.	.	.	.	.	.	.	.	.	.	.	.	V	V	.	.	.	.	.	.	.	.	.	.	.	.	.	.	.	.	.	.	.
U_Mar.ADH.1.3_Callithrix_jacchus_	61835 181	.	.	.	.	.	K	.	.	.	.	.	.	.	.	.	.	.	.	.	.	.	.	.	.	.	.	.	V	V	.	.	.	.	.	.	R	.	.	.	.	.	.	.	.	.	.	.	.
U_Mar.ADH.1.4_Callithrix_jacchus_	61833 181	.	.	.	.	.	K	.	.	.	.	.	.	.	.	.	.	.	.	.	.	.	.	.	.	.	.	.	V	V	.	.	.	.	.	.	.	.	.	.	.	.	.	.	.	.	.	.	.
N_Homo.ADH.1.a_Homo_sapiens_	Query 241	C	I	N	P	Q	D	Y	K	K	P	I	Q	E	V	L	K	E	M	T	D	G	G	V	D	F	S	F	E	V	I	G	R	L	D	T	M	M	A	S	L	L	C	C	H	E	A	C	G
N_Homo.ADH.1.a_Homo_sapiens_	61829 241	.	.	.	.	.	.	.	.	.	.	.	.	.	.	.	.	.	.	.	.	.	.	.	.	.	.	.	.	.	.	.	.	.	.	.	.	.	.	.	.	.	.	.	.	.	.	.	.
E_MacM.ADH.1.1_Macaca_mulatta_	61825 241	.	.	.	.	.	.	.	.	.	.	.	.	.	.	.	.	.	.	.	.	.	.	.	.	.	.	.	.	.	.	.	.	.	.	.	.	.	.	.	.	.	.	.	.	.	.	.	.
N_Homo.ADH.1.b_Homo_sapiens_	61830 241	.	.	.	.	.	.	.	.	.	.	.	.	.	.	.	.	.	.	.	.	.	.	.	.	.	.	.	.	.	.	.	.	.	.	.	.	.	.	.	.	.	.	.	.	.	.	.	.
E_MacM.ADH.1.2_Macaca_mulatta_	61826 241	.	.	.	.	.	.	.	.	.	.	.	.	.	.	.	.	.	.	.	.	.	.	.	.	.	.	.	.	.	.	.	.	.	.	.	.	.	.	.	.	.	.	.	.	.	.	.	.
E_MacM.ADH.1.3_Macaca_mulatta_	61827 241	.	.	.	.	.	.	.	.	.	.	.	.	.	.	.	.	.	.	.	.	.	.	.	.	.	.	.	.	.	.	.	.	.	.	.	.	.	.	.	.	.	.	.	.	.	.	.	.
N_Homo.ADH.1.c_Homo_sapiens_	61831 241	.	.	.	.	.	.	.	.	.	.	.	.	.	.	.	.	.	.	.	.	.	.	.	.	.	.	.	.	.	.	.	.	.	.	.	.	.	.	.	.	.	.	.	.	.	.	.	.
E_MacM.ADH.1.4_Macaca_mulatta_	61828 241	.	.	.	.	.	.	.	.	.	.	.	.	.	.	.	.	.	.	.	.	.	.	.	.	.	.	.	.	.	.	.	.	.	.	.	.	.	.	.	.	.	.	.	.	.	.	.	.
U_Mar.ADH.1.1_Callithrix_jacchus_	61832 241	.	.	.	.	.	.	.	.	.	.	.	.	.	.	.	.	.	.	.	.	.	.	.	.	.	.	.	.	.	.	.	.	.	.	.	V	.	.	.	.	.	.	.	.	.	G	.	.
U_Mar.ADH.1.2_Callithrix_jacchus_	61834 241	.	.	.	.	.	.	.	.	.	.	.	.	.	.	.	.	.	.	.	.	.	.	.	.	.	.	.	.	.	.	.	.	.	.	.	V	.	.	.	.	.	.	.	.	.	.	.	.
U_Mar.ADH.1.3_Callithrix_jacchus_	61835 241	.	.	.	.	.	.	.	.	.	.	.	.	.	.	.	.	.	.	.	.	.	.	.	.	.	.	.	.	.	.	.	.	.	.	.	.	.	.	.	.	.	.	.	.	.	G	.	.
U_Mar.ADH.1.4_Callithrix_jacchus_	61833 241	.	.	.	.	.	.	.	.	.	.	.	.	.	.	.	.	.	.	.	.	.	.	.	.	.	.	.	.	.	.	.	.	.	.	.	.	.	.	.	.	.	.	.	.	.	.	.	.
N_Homo.ADH.1.a_Homo_sapiens_	Query 301	N	L	S	M	N	P	M	L	L	L	T	G	R	T	W	K	G	A	I	L	G	G	F	K	S	K	E	C	V	P	K	L	V	A	D	F	M	A	K	K	F	S	L	D	A	L	I	T
N_Homo.ADH.1.a_Homo_sapiens_	61829 301	.	.	.	.	.	.	.	.	.	.	.	.	.	.	.	.	.	.	.	.	.	.	.	.	.	.	.	.	.	.	.	.	.	.	.	.	.	.	.	.	.	.	.	.	.	.	.	.
E_MacM.ADH.1.1_Macaca_mulatta_	61825 301	.	.	.	I	.	.	.	.	.	.	.	.	.	.	.	.	.	.	.	F	.	.	Y	.	.	.	.	.	.	.	.	.	.	.	.	.	.	.	.	.	.	.	.	.	.	.	.	.
N_Homo.ADH.1.b_Homo_sapiens_	61830 301	.	.	.	I	.	.	.	.	.	.	.	.	.	.	.	.	.	.	V	Y	.	.	.	.	.	.	.	G	I	.	.	.	.	.	.	.	.	.	.	.	.	.	.	.	.	.	.	.
E_MacM.ADH.1.2_Macaca_mulatta_	61826 301	.	.	.	I	.	.	.	.	.	.	.	.	.	.	.	.	.	.	V	Y	.	.	.	.	.	.	.	D	I	.	.	.	.	.	.	.	.	.	.	.	.	.	.	.	.	.	.	.
E_MacM.ADH.1.3_Macaca_mulatta_	61827 301	.	.	.	I	.	.	.	.	.	.	.	.	.	.	.	.	.	.	V	Y	.	.	.	.	.	R	.	G	I	.	.	.	.	.	.	.	.	.	.	.	.	.	.	.	.	.	.	.
N_Homo.ADH.1.c_Homo_sapiens_	61831 301	.	.	.	I	.	.	.	.	.	.	.	.	.	.	.	.	.	.	.	F	.	.	.	.	.	.	.	S	.	.	.	.	.	.	.	.	.	.	.	.	.	.	.	.	.	.	.	.
E_MacM.ADH.1.4_Macaca_mulatta_	61828 301	.	.	.	I	.	.	V	.	.	.	.	.	.	.	.	.	.	.	.	F	.	.	.	.	.	.	.	S	.	.	.	.	.	S	.	.	.	.	.	.	.	.	.	.	.	.	.	.
U_Mar.ADH.1.1_Callithrix_jacchus_	61832 301	.	.	.	.	.	.	.	.	.	.	.	.	.	.	.	.	.	.	V	F	.	.	.	.	.	.	.	D	.	.	R	.	.	.	.	.	.	.	.	.	.	P	.	.	.	.	.	.
U_Mar.ADH.1.2_Callithrix_jacchus_	61834 301	.	.	.	.	.	.	.	.	.	.	.	.	.	.	.	.	.	.	V	F	.	.	Y	.	.	.	.	D	.	.	R	.	.	.	.	.	.	.	.	.	.	.	.	.	.	.	.	.
U_Mar.ADH.1.3_Callithrix_jacchus_	61835 301	.	.	.	I	.	.	.	.	.	.	.	.	.	.	.	.	.	.	L	Y	.	.	Y	.	.	.	.	D	I	.	.	.	.	.	.	.	.	.	.	.	.	.	.	.	.	.	.	.
U_Mar.ADH.1.4_Callithrix_jacchus_	61833 301	.	.	.	.	.	.	.	.	.	.	.	.	.	.	.	.	.	.	.	F	.	.	Y	.	.	.	.	D	.	.	R	.	.	.	.	.	.	.	.	.	.	.	.	.	.	.	.	.
N_Homo.ADH.1.a_Homo_sapiens_	Query 361	D	L	L	H	S	G	K	S	I	R	T	I	L	M	F			3	7	5
N_Homo.ADH.1.a_Homo_sapiens_	61829 361	.	.	.	.	.	.	.	.	.	.	.	.	.	.	.			3	7	5
E_MacM.ADH.1.1_Macaca_mulatta_	61825 361	.	.	.	.	.	.	.	.	.	.	.	.	.	T	.			3	7	5
N_Homo.ADH.1.b_Homo_sapiens_	61830 361	.	.	.	.	.	.	.	.	.	.	.	V	.	T	.			3	7	5
E_MacM.ADH.1.2_Macaca_mulatta_	61826 361	.	.	.	R	.	.	.	.	.	.	.	.	.	T	.			3	7	5
E_MacM.ADH.1.3_Macaca_mulatta_	61827 361	.	.	.	R	.	.	.	.	.	.	.	V	.	T	.			3	7	5
N_Homo.ADH.1.c_Homo_sapiens_	61831 361	.	.	.	R	.	.	.	.	.	.	.	V	.	T	.			3	7	5
E_MacM.ADH.1.4_Macaca_mulatta_	61828 361	.	.	.	R	.	.	.	.	.	.	.	.	.	.	.			3	7	5
U_Mar.ADH.1.1_Callithrix_jacchus_	61832 361	.	.	.	R	.	.	.	.	.	.	.	V	.	T	.			3	7	5
U_Mar.ADH.1.2_Callithrix_jacchus_	61834 361	.	.	.	R	.	.	.	.	.	.	.	V	.	.	.			3	7	5
U_Mar.ADH.1.3_Callithrix_jacchus_	61835 361	.	.	.	R	.	.	.	.	V	.	.	V	.	I	.			3	7	5
U_Mar.ADH.1.4_Callithrix_jacchus_	61833 361	.	.	.	R	.	.	.	.	.	.	.	.	.	T	.			3	7	5
[truncated: 13 more columns]

## Sheet: Linear figure 3
N_Homo.ADH.1.a_Homo_sapiens_	Query 1	M	S	T	A	G	K	V	I	K	C	K	A	A	V	L	W	E	L	K	K	P	F	S	I	E	E	V	E	V	A	P	P	K	A	H	E	V	R	I	K	M	V	A	V	G	I	C	G
N_Homo.ADH.1.a_Homo_sapiens_	61829 1	.	.	.	.	.	.	.	.	.	.	.	.	.	.	.	.	.	.	.	.	.	.	.	.	.	.	.	.	.	.	.	.	.	.	.	.	.	.	.	.	.	.	.	.	.	.	.	.
E_MacM.ADH.1.1_Macaca_mulatta_	61825 1	.	.	.	.	.	.	.	.	.	.	.	.	.	.	.	.	.	.	.	.	.	.	.	.	.	.	.	.	.	.	.	.	.	.	.	.	.	.	.	.	.	A	.	.	.	.	.	S
N_Homo.ADH.1.b_Homo_sapiens_	61830 1	.	.	.	.	.	.	.	.	.	.	.	.	.	.	.	.	.	V	.	.	.	.	.	.	.	D	.	.	.	.	.	.	.	.	Y	.	.	.	.	.	.	.	.	.	.	.	.	H
E_MacM.ADH.1.2_Macaca_mulatta_	61826 1	.	.	.	.	.	.	.	.	.	.	.	.	.	.	.	.	.	V	M	.	.	.	.	.	.	D	.	.	.	.	.	.	.	.	Y	.	.	.	.	.	.	.	T	.	.	.	.	.
E_MacM.ADH.1.3_Macaca_mulatta_	61827 1	.	.	.	.	.	.	.	.	.	.	.	.	.	.	.	.	.	V	.	.	.	.	.	.	.	D	.	.	.	.	.	.	.	.	Y	.	.	.	.	.	.	.	.	.	.	.	.	R
N_Homo.ADH.1.c_Homo_sapiens_	61831 1	.	.	.	.	.	.	.	.	.	.	.	.	.	.	.	.	.	.	.	.	.	.	.	.	.	.	.	.	.	.	.	.	.	.	.	.	.	.	.	.	.	.	.	A	.	.	.	R
E_MacM.ADH.1.4_Macaca_mulatta_	61828 1	.	.	.	.	.	.	.	.	.	.	.	.	.	.	.	.	.	V	.	.	.	.	.	.	.	.	.	.	.	.	.	.	.	.	.	.	.	.	.	.	.	.	.	.	.	.	.	R
U_Mar.ADH.1.1_Callithrix_jacchus_	61832 1	.	.	.	.	.	.	.	.	.	.	.	.	.	.	.	.	.	.	N	.	.	.	.	.	.	.	.	.	.	.	.	.	.	.	R	.	.	.	.	.	I	A	.	.	.	.	.	R
U_Mar.ADH.1.2_Callithrix_jacchus_	61834 1	.	.	.	.	.	.	.	.	.	.	.	.	.	.	.	.	.	.	N	.	.	.	.	.	.	.	.	.	.	.	.	.	.	V	.	.	.	.	.	.	.	.	.	.	.	.	.	R
U_Mar.ADH.1.3_Callithrix_jacchus_	61835 1	.	.	.	.	.	.	.	.	.	.	.	.	.	.	.	.	.	V	.	.	.	.	.	.	.	D	.	.	.	.	.	.	.	.	Y	.	.	.	V	.	.	.	.	.	.	.	.	R
U_Mar.ADH.1.4_Callithrix_jacchus_	61833 1	.	.	.	.	.	.	.	.	.	.	.	.	.	.	.	.	.	V	.	.	.	.	.	.	.	D	.	.	.	.	.	.	.	.	.	.	.	.	.	.	.	.	.	.	.	.	.	R
[truncated: 348 more columns]

## Sheet: With DNA
Figure 1 - Interleaved					5 unique Homoplasic sites														31 shared homplasic sites
N_Homo.ADH.1.a_Homo_sapiens_	M	S	T	A	G	K	V	I	K	C	K	A	A	V	L	W	E	L	K	K	P	F	S	I	E	E	V	E	V	A	P	P	K	A	H	E	V	R	I	K	M	V	A	V	G	I	C	G	T
N_Homo.ADH.1.a_Homo_sapiens_	.	.	.	.	.	.	.	.	.	.	.	.	.	.	.	.	.	.	.	.	.	.	.	.	.	.	.	.	.	.	.	.	.	.	.	.	.	.	.	.	.	.	.	.	.	.	.	.	.
E_MacM.ADH.1.1_Macaca_mulatta_	.	.	.	.	.	.	.	.	.	.	.	.	.	.	.	.	.	.	.	.	.	.	.	.	.	.	.	.	.	.	.	.	.	.	.	.	.	.	.	.	.	A	.	.	.	.	.	S	.
U_Mar.ADH.1.1_Callithrix_jacchus_	.	.	.	.	.	.	.	.	.	.	.	.	.	.	.	.	.	.	N	.	.	.	.	.	.	.	.	.	.	.	.	.	.	.	R	.	.	.	.	.	I	A	.	.	.	.	.	R	S
U_Mar.ADH.1.2_Callithrix_jacchus_	.	.	.	.	.	.	.	.	.	.	.	.	.	.	.	.	.	.	N	.	.	.	.	.	.	.	.	.	.	.	.	.	.	V	.	.	.	.	.	.	.	.	.	.	.	.	.	R	S
N_Homo.ADH.1.b_Homo_sapiens_	.	.	.	.	.	.	.	.	.	.	.	.	.	.	.	.	.	V	.	.	.	.	.	.	.	D	.	.	.	.	.	.	.	.	Y	.	.	.	.	.	.	.	.	.	.	.	.	H	.
E_MacM.ADH.1.2_Macaca_mulatta_	.	.	.	.	.	.	.	.	.	.	.	.	.	.	.	.	.	V	M	.	.	.	.	.	.	D	.	.	.	.	.	.	.	.	Y	.	.	.	.	.	.	.	T	.	.	.	.	.	.
E_MacM.ADH.1.3_Macaca_mulatta_	.	.	.	.	.	.	.	.	.	.	.	.	.	.	.	.	.	V	.	.	.	.	.	.	.	D	.	.	.	.	.	.	.	.	Y	.	.	.	.	.	.	.	.	.	.	.	.	R	.
U_Mar.ADH.1.3_Callithrix_jacchus_	.	.	.	.	.	.	.	.	.	.	.	.	.	.	.	.	.	V	.	.	.	.	.	.	.	D	.	.	.	.	.	.	.	.	Y	.	.	.	V	.	.	.	.	.	.	.	.	R	.
N_Homo.ADH.1.c_Homo_sapiens_	.	.	.	.	.	.	.	.	.	.	.	.	.	.	.	.	.	.	.	.	.	.	.	.	.	.	.	.	.	.	.	.	.	.	.	.	.	.	.	.	.	.	.	A	.	.	.	R	S
E_MacM.ADH.1.4_Macaca_mulatta_	.	.	.	.	.	.	.	.	.	.	.	.	.	.	.	.	.	V	.	.	.	.	.	.	.	.	.	.	.	.	.	.	.	.	.	.	.	.	.	.	.	.	.	.	.	.	.	R	S
U_Mar.ADH.1.4_Callithrix_jacchus_	.	.	.	.	.	.	.	.	.	.	.	.	.	.	.	.	.	V	.	.	.	.	.	.	.	D	.	.	.	.	.	.	.	.	.	.	.	.	.	.	.	.	.	.	.	.	.	R	S
N_Homo.ADH.1.a_Homo_sapiens_	ATG	AGC	ACA	GCA	GGA	AAA	GTA	ATC	AAA	TGC	AAA	GCA	GCT	GTG	CTA	TGG	GAG	TTA	AAG	AAA	CCC	TTT	TCC	ATT	GAG	GAG	GTG	GAG	GTT	GCA	CCT	CCT	AAG	GCC	CAT	GAA	GTT	CGT	ATT	AAG	ATG	GTG	GCT	GTA	GGA	ATC	TGT	GGC	ACA
N_Homo.ADH.1.a_Homo_sapiens_	...	...	...	...	...	...	...	...	...	...	...	...	...	...	...	...	...	...	...	...	...	...	...	...	...	...	...	...	...	...	...	...	...	...	...	...	...	...	...	...	...	...	...	...	...	...	...	...	...
E_MacM.ADH.1.1_Macaca_mulatta_	...	...	...	...	...	...	...	...	...	...	...	...	...	...	...	...	...	...	...	...	...	...	...	...	...	...	...	...	...	..C	...	..C	...	...	...	...	...	...	...	...	...	.C.	...	...	...	...	...	A..	..T
U_Mar.ADH.1.1_Callithrix_jacchus_	...	...	...	...	...	...	...	...	...	...	...	...	...	...	...	...	...	...	..C	..G	..T	...	...	...	..A	...	...	...	..G	...	...	...	...	...	.G.	...	...	..A	...	...	..T	.C.	...	...	...	...	...	C..	T..
U_Mar.ADH.1.2_Callithrix_jacchus_	...	...	..G	...	...	...	...	...	...	...	...	...	...	...	...	...	...	...	..C	...	..A	...	...	...	...	...	...	...	..G	...	...	...	...	.T.	...	...	...	...	...	...	...	...	...	...	...	...	...	C..	T..
N_Homo.ADH.1.b_Homo_sapiens_	...	...	...	...	...	...	...	...	...	...	...	...	...	...	...	...	...	G..	...	...	...	...	...	...	...	..T	...	...	...	...	...	...	...	..T	T..	...	...	..C	...	...	...	...	...	...	...	...	...	CA.	...
E_MacM.ADH.1.2_Macaca_mulatta_	...	...	...	...	...	...	...	...	...	...	...	...	...	...	...	...	...	G..	.T.	...	...	...	...	...	...	..T	...	...	...	...	...	...	...	..T	T..	...	...	..C	...	...	...	...	A..	...	...	...	...	...	...
E_MacM.ADH.1.3_Macaca_mulatta_	...	...	...	...	...	...	...	...	...	...	...	...	...	...	...	...	...	G..	...	...	...	...	...	...	...	..T	...	...	...	...	...	...	...	..T	T..	...	...	..C	...	...	...	...	...	...	...	...	...	C..	...
U_Mar.ADH.1.3_Callithrix_jacchus_	...	...	...	...	..G	...	...	...	...	...	...	...	...	...	...	...	...	G..	...	...	...	...	...	...	...	..T	...	...	..G	...	...	...	...	..T	T..	...	...	..C	G..	...	...	...	..A	...	...	...	...	C..	...
N_Homo.ADH.1.c_Homo_sapiens_	...	...	...	...	...	...	...	...	...	...	...	...	...	...	...	...	...	...	...	...	...	...	...	...	...	...	..A	...	...	...	...	...	...	..T	...	...	...	..C	...	...	...	...	...	.C.	...	...	...	C.T	T..
E_MacM.ADH.1.4_Macaca_mulatta_	...	...	..T	...	...	...	...	...	...	...	...	...	...	...	...	...	...	G..	...	...	...	...	...	...	...	...	...	...	...	...	...	...	...	..T	...	...	...	..C	...	...	...	...	..C	...	...	...	...	C.T	T..
U_Mar.ADH.1.4_Callithrix_jacchus_	...	...	...	...	...	...	...	...	...	...	...	...	...	...	...	...	...	G..	...	...	...	...	...	...	...	..T	...	..A	..G	...	...	...	...	...	...	...	...	..C	...	...	...	...	...	...	...	...	...	C.T	T..
Figure 3 - Non-Interleaved					4 unique Homoplasic sites
N_Homo.ADH.1.a_Homo_sapiens_	M	S	T	A	G	K	V	I	K	C	K	A	A	V	L	W	E	L	K	K	P	F	S	I	E	E	V	E	V	A	P	P	K	A	H	E	V	R	I	K	M	V	A	V	G	I	C	G	T
N_Homo.ADH.1.a_Homo_sapiens_	.	.	.	.	.	.	.	.	.	.	.	.	.	.	.	.	.	.	.	.	.	.	.	.	.	.	.	.	.	.	.	.	.	.	.	.	.	.	.	.	.	.	.	.	.	.	.	.	.
E_MacM.ADH.1.1_Macaca_mulatta_	.	.	.	.	.	.	.	.	.	.	.	.	.	.	.	.	.	.	.	.	.	.	.	.	.	.	.	.	.	.	.	.	.	.	.	.	.	.	.	.	.	A	.	.	.	.	.	S	.
N_Homo.ADH.1.b_Homo_sapiens_	.	.	.	.	.	.	.	.	.	.	.	.	.	.	.	.	.	V	.	.	.	.	.	.	.	D	.	.	.	.	.	.	.	.	Y	.	.	.	.	.	.	.	.	.	.	.	.	H	.
E_MacM.ADH.1.2_Macaca_mulatta_	.	.	.	.	.	.	.	.	.	.	.	.	.	.	.	.	.	V	M	.	.	.	.	.	.	D	.	.	.	.	.	.	.	.	Y	.	.	.	.	.	.	.	T	.	.	.	.	.	.
E_MacM.ADH.1.3_Macaca_mulatta_	.	.	.	.	.	.	.	.	.	.	.	.	.	.	.	.	.	V	.	.	.	.	.	.	.	D	.	.	.	.	.	.	.	.	Y	.	.	.	.	.	.	.	.	.	.	.	.	R	.
N_Homo.ADH.1.c_Homo_sapiens_	.	.	.	.	.	.	.	.	.	.	.	.	.	.	.	.	.	.	.	.	.	.	.	.	.	.	.	.	.	.	.	.	.	.	.	.	.	.	.	.	.	.	.	A	.	.	.	R	S
E_MacM.ADH.1.4_Macaca_mulatta_	.	.	.	.	.	.	.	.	.	.	.	.	.	.	.	.	.	V	.	.	.	.	.	.	.	.	.	.	.	.	.	.	.	.	.	.	.	.	.	.	.	.	.	.	.	.	.	R	S
U_Mar.ADH.1.1_Callithrix_jacchus_	.	.	.	.	.	.	.	.	.	.	.	.	.	.	.	.	.	.	N	.	.	.	.	.	.	.	.	.	.	.	.	.	.	.	R	.	.	.	.	.	I	A	.	.	.	.	.	R	S
U_Mar.ADH.1.2_Callithrix_jacchus_	.	.	.	.	.	.	.	.	.	.	.	.	.	.	.	.	.	.	N	.	.	.	.	.	.	.	.	.	.	.	.	.	.	V	.	.	.	.	.	.	.	.	.	.	.	.	.	R	S
U_Mar.ADH.1.3_Callithrix_jacchus_	.	.	.	.	.	.	.	.	.	.	.	.	.	.	.	.	.	V	.	.	.	.	.	.	.	D	.	.	.	.	.	.	.	.	Y	.	.	.	V	.	.	.	.	.	.	.	.	R	.
U_Mar.ADH.1.4_Callithrix_jacchus_	.	.	.	.	.	.	.	.	.	.	.	.	.	.	.	.	.	V	.	.	.	.	.	.	.	D	.	.	.	.	.	.	.	.	.	.	.	.	.	.	.	.	.	.	.	.	.	R	S
N_Homo.ADH.1.a_Homo_sapiens_	ATG	AGC	ACA	GCA	GGA	AAA	GTA	ATC	AAA	TGC	AAA	GCA	GCT	GTG	CTA	TGG	GAG	TTA	AAG	AAA	CCC	TTT	TCC	ATT	GAG	GAG	GTG	GAG	GTT	GCA	CCT	CCT	AAG	GCC	CAT	GAA	GTT	CGT	ATT	AAG	ATG	GTG	GCT	GTA	GGA	ATC	TGT	GGC	ACA
N_Homo.ADH.1.a_Homo_sapiens_	...	...	...	...	...	...	...	...	...	...	...	...	...	...	...	...	...	...	...	...	...	...	...	...	...	...	...	...	...	...	...	...	...	...	...	...	...	...	...	...	...	...	...	...	...	...	...	...	...
E_MacM.ADH.1.1_Macaca_mulatta_	...	...	...	...	...	...	...	...	...	...	...	...	...	...	...	...	...	...	...	...	...	...	...	...	...	...	...	...	...	..C	...	..C	...	...	...	...	...	...	...	...	...	.C.	...	...	...	...	...	A..	..T
N_Homo.ADH.1.b_Homo_sapiens_	...	...	...	...	...	...	...	...	...	...	...	...	...	...	...	...	...	G..	...	...	...	...	...	...	...	..T	...	...	...	...	...	...	...	..T	T..	...	...	..C	...	...	...	...	...	...	...	...	...	CA.	...
E_MacM.ADH.1.2_Macaca_mulatta_	...	...	...	...	...	...	...	...	...	...	...	...	...	...	...	...	...	G..	.T.	...	...	...	...	...	...	..T	...	...	...	...	...	...	...	..T	T..	...	...	..C	...	...	...	...	A..	...	...	...	...	...	...
E_MacM.ADH.1.3_Macaca_mulatta_	...	...	...	...	...	...	...	...	...	...	...	...	...	...	...	...	...	G..	...	...	...	...	...	...	...	..T	...	...	...	...	...	...	...	..T	T..	...	...	..C	...	...	...	...	...	...	...	...	...	C..	...
N_Homo.ADH.1.c_Homo_sapiens_	...	...	...	...	...	...	...	...	...	...	...	...	...	...	...	...	...	...	...	...	...	...	...	...	...	...	..A	...	...	...	...	...	...	..T	...	...	...	..C	...	...	...	...	...	.C.	...	...	...	C.T	T..
E_MacM.ADH.1.4_Macaca_mulatta_	...	...	..T	...	...	...	...	...	...	...	...	...	...	...	...	...	...	G..	...	...	...	...	...	...	...	...	...	...	...	...	...	...	...	..T	...	...	...	..C	...	...	...	...	..C	...	...	...	...	C.T	T..
U_Mar.ADH.1.1_Callithrix_jacchus_	...	...	...	...	...	...	...	...	...	...	...	...	...	...	...	...	...	...	..C	..G	..T	...	...	...	..A	...	...	...	..G	...	...	...	...	...	.G.	...	...	..A	...	...	..T	.C.	...	...	...	...	...	C..	T..
U_Mar.ADH.1.2_Callithrix_jacchus_	...	...	..G	...	...	...	...	...	...	...	...	...	...	...	...	...	...	...	..C	...	..A	...	...	...	...	...	...	...	..G	...	...	...	...	.T.	...	...	...	...	...	...	...	...	...	...	...	...	...	C..	T..
U_Mar.ADH.1.3_Callithrix_jacchus_	...	...	...	...	..G	...	...	...	...	...	...	...	...	...	...	...	...	G..	...	...	...	...	...	...	...	..T	...	...	..G	...	...	...	...	..T	T..	...	...	..C	G..	...	...	...	..A	...	...	...	...	C..	...
U_Mar.ADH.1.4_Callithrix_jacchus_	...	...	...	...	...	...	...	...	...	...	...	...	...	...	...	...	...	G..	...	...	...	...	...	...	...	..T	...	..A	..G	...	...	...	...	...	...	...	...	..C	...	...	...	...	...	...	...	...	...	C.T	T..
[truncated: 326 more columns]

## Sheet: With DNA edited (2)
A
B	cofactor binding		1	2	3	4	5	6	7	8	9	10	11	12	13	14	15	16	17	18	19	20	21	22	23	24	25	26	27	28	29	30	31	32	33	34	35	36	37	38	39	40	41	42	43	44	45	46	47
	substrate binding		1	2	3	4	5	6	7	8	9	10	11	12	13	14	15	16	17	18	19	20	21	22	23	24	25	26	27	28	29	30	31	32	33	34	35	36	37	38	39	40	41	42	43	44	45	46	47
	dimer interaction		1	2	3	4	5	6	7	8	9	10	11	12	13	14	15	16	17	18	19	20	21	22	23	24	25	26	27	28	29	30	31	32	33	34	35	36	37	38	39	40	41	42	43	44	45	46	47
	Zn		1	2	3	4	5	6	7	8	9	10	11	12	13	14	15	16	17	18	19	20	21	22	23	24	25	26	27	28	29	30	31	32	33	34	35	36	37	38	39	40	41	42	43	44	45	46	47
	exon boundaries							1/2																																	2/3
C	INTRON TREE
	Homo.ADH.1.a_Homo_sapiens_	M	S	T	A	G	K	V	I	K	C	K	A	A	V	L	W	E	L	K	K	P	F	S	I	E	E	V	E	V	A	P	P	K	A	H	E	V	R	I	K	M	V	A	V	G	I	C	G
	Homo.ADH.1.a_Homo_sapiens_	.	.	.	.	.	.	.	.	.	.	.	.	.	.	.	.	.	.	.	.	.	.	.	.	.	.	.	.	.	.	.	.	.	.	.	.	.	.	.	.	.	.	.	.	.	.	.	.
	Mac.ADH.1.1_Macaca_mulatta_	.	.	.	.	.	.	.	.	.	.	.	.	.	.	.	.	.	.	.	.	.	.	.	.	.	.	.	.	.	.	.	.	.	.	.	.	.	.	.	.	.	A	.	.	.	.	.	S
	Cal.ADH.1.2_Callithrix_jacchus_	.	.	.	.	.	.	.	.	.	.	.	.	.	.	.	.	.	.	N	.	.	.	.	.	.	.	.	.	.	.	.	.	.	V	.	.	.	.	.	.	.	.	.	.	.	.	.	R
	Cal.ADH.1.1_Callithrix_jacchus_	.	.	.	.	.	.	.	.	.	.	.	.	.	.	.	.	.	.	N	.	.	.	.	.	.	.	.	.	.	.	.	.	.	.	R	.	.	.	.	.	I	A	.	.	.	.	.	R
	Homo.ADH.1.b_Homo_sapiens_	.	.	.	.	.	.	.	.	.	.	.	.	.	.	.	.	.	V	.	.	.	.	.	.	.	D	.	.	.	.	.	.	.	.	Y	.	.	.	.	.	.	.	.	.	.	.	.	H
	Mac.ADH.1.2_Macaca_mulatta_	.	.	.	.	.	.	.	.	.	.	.	.	.	.	.	.	.	V	M	.	.	.	.	.	.	D	.	.	.	.	.	.	.	.	Y	.	.	.	.	.	.	.	T	.	.	.	.	.
	Mac.ADH.1.3_Macaca_mulatta_	.	.	.	.	.	.	.	.	.	.	.	.	.	.	.	.	.	V	.	.	.	.	.	.	.	D	.	.	.	.	.	.	.	.	Y	.	.	.	.	.	.	.	.	.	.	.	.	R
	Cal.ADH.1.3_Callithrix_jacchus_	.	.	.	.	.	.	.	.	.	.	.	.	.	.	.	.	.	V	.	.	.	.	.	.	.	D	.	.	.	.	.	.	.	.	Y	.	.	.	V	.	.	.	.	.	.	.	.	R
	Homo.ADH.1.c_Homo_sapiens_	.	.	.	.	.	.	.	.	.	.	.	.	.	.	.	.	.	.	.	.	.	.	.	.	.	.	.	.	.	.	.	.	.	.	.	.	.	.	.	.	.	.	.	A	.	.	.	R
	Mac.ADH.1.4_Macaca_mulatta_	.	.	.	.	.	.	.	.	.	.	.	.	.	.	.	.	.	V	.	.	.	.	.	.	.	.	.	.	.	.	.	.	.	.	.	.	.	.	.	.	.	.	.	.	.	.	.	R
	Cal.ADH.1.4_Callithrix_jacchus_	.	.	.	.	.	.	.	.	.	.	.	.	.	.	.	.	.	V	.	.	.	.	.	.	.	D	.	.	.	.	.	.	.	.	.	.	.	.	.	.	.	.	.	.	.	.	.	R
	nonsynonymous and homoplasic																		1	1							1																1						1
	synonymous and homoplasic																													1					1
	nonsynonymous and consistent with tree																																			1
	synonymous and consistent with tree																																						1										1
	Homo.ADH.1.a_Homo_sapiens_	ATG	AGC	ACA	GCA	GGA	AAA	GTA	ATC	AAA	TGC	AAA	GCA	GCT	GTG	CTA	TGG	GAG	TTA	AAG	AAA	CCC	TTT	TCC	ATT	GAG	GAG	GTG	GAG	GTT	GCA	CCT	CCT	AAG	GCC	CAT	GAA	GTT	CGT	ATT	AAG	ATG	GTG	GCT	GTA	GGA	ATC	TGT	GGC
	Homo.ADH.1.a_Homo_sapiens_	...	...	...	...	...	...	...	...	...	...	...	...	...	...	...	...	...	...	...	...	...	...	...	...	...	...	...	...	...	...	...	...	...	...	...	...	...	...	...	...	...	...	...	...	...	...	...	...
	Mac.ADH.1.1_Macaca_mulatta_	...	...	...	...	...	...	...	...	...	...	...	...	...	...	...	...	...	...	...	...	...	...	...	...	...	...	...	...	...	..C	...	..C	...	...	...	...	...	...	...	...	...	.C.	...	...	...	...	...	A..
	Cal.ADH.1.2_Callithrix_jacchus_	...	...	..G	...	...	...	...	...	...	...	...	...	...	...	...	...	...	...	..C	...	..A	...	...	...	...	...	...	...	..G	...	...	...	...	.T.	...	...	...	...	...	...	...	...	...	...	...	...	...	C..
	Cal.ADH.1.1_Callithrix_jacchus_	...	...	...	...	...	...	...	...	...	...	...	...	...	...	...	...	...	...	..C	..G	..T	...	...	...	..A	...	...	...	..G	...	...	...	...	...	.G.	...	...	..A	...	...	..T	.C.	...	...	...	...	...	C..
	Homo.ADH.1.b_Homo_sapiens_	...	...	...	...	...	...	...	...	...	...	...	...	...	...	...	...	...	G..	...	...	...	...	...	...	...	..T	...	...	...	...	...	...	...	..T	T..	...	...	..C	...	...	...	...	...	...	...	...	...	CA.
	Mac.ADH.1.2_Macaca_mulatta_	...	...	...	...	...	...	...	...	...	...	...	...	...	...	...	...	...	G..	.T.	...	...	...	...	...	...	..T	...	...	...	...	...	...	...	..T	T..	...	...	..C	...	...	...	...	A..	...	...	...	...	...
	Mac.ADH.1.3_Macaca_mulatta_	...	...	...	...	...	...	...	...	...	...	...	...	...	...	...	...	...	G..	...	...	...	...	...	...	...	..T	...	...	...	...	...	...	...	..T	T..	...	...	..C	...	...	...	...	...	...	...	...	...	C..
	Cal.ADH.1.3_Callithrix_jacchus_	...	...	...	...	..G	...	...	...	...	...	...	...	...	...	...	...	...	G..	...	...	...	...	...	...	...	..T	...	...	..G	...	...	...	...	..T	T..	...	...	..C	G..	...	...	...	..A	...	...	...	...	C..
	Homo.ADH.1.c_Homo_sapiens_	...	...	...	...	...	...	...	...	...	...	...	...	...	...	...	...	...	...	...	...	...	...	...	...	...	...	..A	...	...	...	...	...	...	..T	...	...	...	..C	...	...	...	...	...	.C.	...	...	...	C.T
	Mac.ADH.1.4_Macaca_mulatta_	...	...	..T	...	...	...	...	...	...	...	...	...	...	...	...	...	...	G..	...	...	...	...	...	...	...	...	...	...	...	...	...	...	...	..T	...	...	...	..C	...	...	...	...	..C	...	...	...	...	C.T
	Cal.ADH.1.4_Callithrix_jacchus_	...	...	...	...	...	...	...	...	...	...	...	...	...	...	...	...	...	G..	...	...	...	...	...	...	...	..T	...	..A	..G	...	...	...	...	...	...	...	...	..C	...	...	...	...	...	...	...	...	...	C.T
D	sites with nonsynonymous homoplasies unique to intron tree (above)																			1
	sites with synonymous homoplasies unique to intron tree (above)																													1
	sites with nonsynonymous homoplasies unique to exon tree (below)																																			1
	sites with synonymous homoplasies unique to exon tree (below)																																						1										1
E	EXON TREE
	Homo.ADH.1.a_Homo_sapiens_	ATG	AGC	ACA	GCA	GGA	AAA	GTA	ATC	AAA	TGC	AAA	GCA	GCT	GTG	CTA	TGG	GAG	TTA	AAG	AAA	CCC	TTT	TCC	ATT	GAG	GAG	GTG	GAG	GTT	GCA	CCT	CCT	AAG	GCC	CAT	GAA	GTT	CGT	ATT	AAG	ATG	GTG	GCT	GTA	GGA	ATC	TGT	GGC
	Homo.ADH.1.a_Homo_sapiens_	...	...	...	...	...	...	...	...	...	...	...	...	...	...	...	...	...	...	...	...	...	...	...	...	...	...	...	...	...	...	...	...	...	...	...	...	...	...	...	...	...	...	...	...	...	...	...	...
	Mac.ADH.1.1_Macaca_mulatta_	...	...	...	...	...	...	...	...	...	...	...	...	...	...	...	...	...	...	...	...	...	...	...	...	...	...	...	...	...	..C	...	..C	...	...	...	...	...	...	...	...	...	.C.	...	...	...	...	...	A..
	Homo.ADH.1.b_Homo_sapiens_	...	...	...	...	...	...	...	...	...	...	...	...	...	...	...	...	...	G..	...	...	...	...	...	...	...	..T	...	...	...	...	...	...	...	..T	T..	...	...	..C	...	...	...	...	...	...	...	...	...	CA.
	Mac.ADH.1.2_Macaca_mulatta_	...	...	...	...	...	...	...	...	...	...	...	...	...	...	...	...	...	G..	.T.	...	...	...	...	...	...	..T	...	...	...	...	...	...	...	..T	T..	...	...	..C	...	...	...	...	A..	...	...	...	...	...
	Mac.ADH.1.3_Macaca_mulatta_	...	...	...	...	...	...	...	...	...	...	...	...	...	...	...	...	...	G..	...	...	...	...	...	...	...	..T	...	...	...	...	...	...	...	..T	T..	...	...	..C	...	...	...	...	...	...	...	...	...	C..
	Homo.ADH.1.c_Homo_sapiens_	...	...	...	...	...	...	...	...	...	...	...	...	...	...	...	...	...	...	...	...	...	...	...	...	...	...	..A	...	...	...	...	...	...	..T	...	...	...	..C	...	...	...	...	...	.C.	...	...	...	C.T
	Mac.ADH.1.4_Macaca_mulatta_	...	...	..T	...	...	...	...	...	...	...	...	...	...	...	...	...	...	G..	...	...	...	...	...	...	...	...	...	...	...	...	...	...	...	..T	...	...	...	..C	...	...	...	...	..C	...	...	...	...	C.T
	Cal.ADH.1.1_Callithrix_jacchus_	...	...	...	...	...	...	...	...	...	...	...	...	...	...	...	...	...	...	..C	..G	..T	...	...	...	..A	...	...	...	..G	...	...	...	...	...	.G.	...	...	..A	...	...	..T	.C.	...	...	...	...	...	C..
	Cal.ADH.1.2_Callithrix_jacchus_	...	...	..G	...	...	...	...	...	...	...	...	...	...	...	...	...	...	...	..C	...	..A	...	...	...	...	...	...	...	..G	...	...	...	...	.T.	...	...	...	...	...	...	...	...	...	...	...	...	...	C..
	Cal.ADH.1.3_Callithrix_jacchus_	...	...	...	...	..G	...	...	...	...	...	...	...	...	...	...	...	...	G..	...	...	...	...	...	...	...	..T	...	...	..G	...	...	...	...	..T	T..	...	...	..C	G..	...	...	...	..A	...	...	...	...	C..
	Cal.ADH.1.4_Callithrix_jacchus_	...	...	...	...	...	...	...	...	...	...	...	...	...	...	...	...	...	G..	...	...	...	...	...	...	...	..T	...	..A	..G	...	...	...	...	...	...	...	...	..C	...	...	...	...	...	...	...	...	...	C.T
	synonymous and homoplasic																																		1				1										1
	nonsynonymous and homoplasic																		1								1									1							1						1
	synonymous and consistent with tree																													1
	nonsynonymous and consistent with tree																			1
	Homo.ADH.1.a_Homo_sapiens_	M	S	T	A	G	K	V	I	K	C	K	A	A	V	L	W	E	L	K	K	P	F	S	I	E	E	V	E	V	A	P	P	K	A	H	E	V	R	I	K	M	V	A	V	G	I	C	G
	Homo.ADH.1.a_Homo_sapiens_	.	.	.	.	.	.	.	.	.	.	.	.	.	.	.	.	.	.	.	.	.	.	.	.	.	.	.	.	.	.	.	.	.	.	.	.	.	.	.	.	.	.	.	.	.	.	.	.
	Mac.ADH.1.1_Macaca_mulatta_	.	.	.	.	.	.	.	.	.	.	.	.	.	.	.	.	.	.	.	.	.	.	.	.	.	.	.	.	.	.	.	.	.	.	.	.	.	.	.	.	.	A	.	.	.	.	.	S
	Homo.ADH.1.b_Homo_sapiens_	.	.	.	.	.	.	.	.	.	.	.	.	.	.	.	.	.	V	.	.	.	.	.	.	.	D	.	.	.	.	.	.	.	.	Y	.	.	.	.	.	.	.	.	.	.	.	.	H
	Mac.ADH.1.2_Macaca_mulatta_	.	.	.	.	.	.	.	.	.	.	.	.	.	.	.	.	.	V	M	.	.	.	.	.	.	D	.	.	.	.	.	.	.	.	Y	.	.	.	.	.	.	.	T	.	.	.	.	.
	Mac.ADH.1.3_Macaca_mulatta_	.	.	.	.	.	.	.	.	.	.	.	.	.	.	.	.	.	V	.	.	.	.	.	.	.	D	.	.	.	.	.	.	.	.	Y	.	.	.	.	.	.	.	.	.	.	.	.	R
	Homo.ADH.1.c_Homo_sapiens_	.	.	.	.	.	.	.	.	.	.	.	.	.	.	.	.	.	.	.	.	.	.	.	.	.	.	.	.	.	.	.	.	.	.	.	.	.	.	.	.	.	.	.	A	.	.	.	R
	Mac.ADH.1.4_Macaca_mulatta_	.	.	.	.	.	.	.	.	.	.	.	.	.	.	.	.	.	V	.	.	.	.	.	.	.	.	.	.	.	.	.	.	.	.	.	.	.	.	.	.	.	.	.	.	.	.	.	R
	Cal.ADH.1.1_Callithrix_jacchus_	.	.	.	.	.	.	.	.	.	.	.	.	.	.	.	.	.	.	N	.	.	.	.	.	.	.	.	.	.	.	.	.	.	.	R	.	.	.	.	.	I	A	.	.	.	.	.	R
	Cal.ADH.1.2_Callithrix_jacchus_	.	.	.	.	.	.	.	.	.	.	.	.	.	.	.	.	.	.	N	.	.	.	.	.	.	.	.	.	.	.	.	.	.	V	.	.	.	.	.	.	.	.	.	.	.	.	.	R
	Cal.ADH.1.3_Callithrix_jacchus_	.	.	.	.	.	.	.	.	.	.	.	.	.	.	.	.	.	V	.	.	.	.	.	.	.	D	.	.	.	.	.	.	.	.	Y	.	.	.	V	.	.	.	.	.	.	.	.	R
	Cal.ADH.1.4_Callithrix_jacchus_	.	.	.	.	.	.	.	.	.	.	.	.	.	.	.	.	.	V	.	.	.	.	.	.	.	D	.	.	.	.	.	.	.	.	.	.	.	.	.	.	.	.	.	.	.	.	.	R
[truncated: 330 more columns]
